# Supplementary material for: Exploring galectin-3’s role in predicting mild cognitive impairment in type 2 diabetes and its regulation by miRNAs
Source: Front Med (Lausanne). 2024 Jul 31;11:1443133. doi: 10.3389/fmed.2024.1443133 (PMC11322075; doi:10.3389/fmed.2024.1443133)
Supplement: Supplementary file 1 [file Table_1.xlsx]

## Sheet: Sheet 1
Model	Probability Threshold	False Positive Rate	False Negative Rate	True Positive Rate	True Negative Rate	Net Benefit
Galectin-3	0	1	0	1	0	0.437229
Galectin-3	0.01	1	0	1	0	0.431545
Galectin-3	0.02	1	0	1	0	0.425744
Galectin-3	0.03	1	0	1	0	0.419824
Galectin-3	0.04	1	0	1	0	0.413781
Galectin-3	0.05	1	0	1	0	0.40761
Galectin-3	0.06	1	0	1	0	0.401308
Galectin-3	0.07	1	0	1	0	0.39487
Galectin-3	0.08	1	0	1	0	0.388293
Galectin-3	0.09	1	0	1	0	0.381571
Galectin-3	0.1	1	0	1	0	0.374699
Galectin-3	0.11	1	0	1	0	0.367674
Galectin-3	0.12	1	0	1	0	0.360488
Galectin-3	0.13	1	0.00990099	0.990099	0	0.348808
Galectin-3	0.14	0.976923	0.019802	0.980198	0.0230769	0.339072
Galectin-3	0.15	0.976923	0.039604	0.960396	0.0230769	0.322893
Galectin-3	0.16	0.953846	0.039604	0.960396	0.0461538	0.317666
Galectin-3	0.17	0.923077	0.039604	0.960396	0.0769231	0.313514
Galectin-3	0.18	0.9	0.049505	0.950495	0.1	0.304403
Galectin-3	0.19	0.853846	0.049505	0.950495	0.146154	0.30287
Galectin-3	0.2	0.838462	0.049505	0.950495	0.161538	0.297619
Galectin-3	0.21	0.815385	0.0693069	0.930693	0.184615	0.284947
Galectin-3	0.22	0.753846	0.0990099	0.90099	0.246154	0.274281
Galectin-3	0.23	0.7	0.0990099	0.90099	0.3	0.276269
Galectin-3	0.24	0.669231	0.118812	0.881188	0.330769	0.266348
Galectin-3	0.25	0.646154	0.128713	0.871287	0.353846	0.25974
Galectin-3	0.26	0.607692	0.138614	0.861386	0.392308	0.256464
Galectin-3	0.27	0.592308	0.158416	0.841584	0.407692	0.244678
Galectin-3	0.28	0.584615	0.158416	0.841584	0.415385	0.240019
Galectin-3	0.29	0.569231	0.168317	0.831683	0.430769	0.232791
Galectin-3	0.3	0.530769	0.19802	0.80198	0.469231	0.222635
Galectin-3	0.31	0.5	0.207921	0.792079	0.5	0.219901
Galectin-3	0.32	0.469231	0.207921	0.792079	0.530769	0.222052
Galectin-3	0.33	0.438462	0.207921	0.792079	0.561538	0.224785
Galectin-3	0.34	0.438462	0.217822	0.782178	0.561538	0.214876
Galectin-3	0.35	0.423077	0.237624	0.762376	0.576923	0.205128
Galectin-3	0.36	0.415385	0.247525	0.752475	0.584615	0.197511
Galectin-3	0.37	0.392308	0.257426	0.742574	0.607692	0.195011
Galectin-3	0.38	0.369231	0.267327	0.732673	0.630769	0.19299
Galectin-3	0.39	0.346154	0.287129	0.712871	0.653846	0.187141
Galectin-3	0.4	0.330769	0.306931	0.693069	0.669231	0.178932
Galectin-3	0.41	0.323077	0.316832	0.683168	0.676923	0.172353
Galectin-3	0.42	0.307692	0.326733	0.673267	0.692308	0.16898
Galectin-3	0.43	0.3	0.336634	0.663366	0.7	0.162679
Galectin-3	0.44	0.3	0.336634	0.663366	0.7	0.15739
Galectin-3	0.45	0.292308	0.366337	0.633663	0.707692	0.142464
Galectin-3	0.46	0.269231	0.386139	0.613861	0.730769	0.13933
Galectin-3	0.47	0.253846	0.39604	0.60396	0.746154	0.137385
Galectin-3	0.48	0.246154	0.39604	0.60396	0.753846	0.136197
Galectin-3	0.49	0.246154	0.405941	0.594059	0.753846	0.126645
Galectin-3	0.5	0.230769	0.435644	0.564356	0.769231	0.116883
Galectin-3	0.51	0.223077	0.435644	0.564356	0.776923	0.116088
Galectin-3	0.52	0.207692	0.465347	0.534653	0.792308	0.107143
Galectin-3	0.53	0.192308	0.465347	0.534653	0.807692	0.111725
Galectin-3	0.54	0.176923	0.475248	0.524752	0.823077	0.112554
Galectin-3	0.55	0.161538	0.534653	0.465347	0.838462	0.0923521
Galectin-3	0.56	0.153846	0.544554	0.455446	0.846154	0.0889414
Galectin-3	0.57	0.138462	0.554455	0.445545	0.861538	0.0915131
Galectin-3	0.58	0.138462	0.554455	0.445545	0.861538	0.0871985
Galectin-3	0.59	0.138462	0.554455	0.445545	0.861538	0.0826734
Galectin-3	0.6	0.123077	0.564356	0.435644	0.876923	0.0865801
Galectin-3	0.61	0.107692	0.584158	0.415842	0.892308	0.0870241
Galectin-3	0.62	0.107692	0.613861	0.386139	0.892308	0.0699476
Galectin-3	0.63	0.0846154	0.623762	0.376238	0.915385	0.0834211
Galectin-3	0.64	0.0846154	0.633663	0.366337	0.915385	0.0755171
Galectin-3	0.65	0.0846154	0.643564	0.356436	0.915385	0.0674088
Galectin-3	0.66	0.0769231	0.653465	0.346535	0.923077	0.0674815
Galectin-3	0.67	0.0692308	0.673267	0.326733	0.930769	0.0637544
Galectin-3	0.68	0.0538462	0.673267	0.326733	0.946154	0.0784632
Galectin-3	0.69	0.0461538	0.693069	0.306931	0.953846	0.076386
Galectin-3	0.7	0.0461538	0.722772	0.277228	0.953846	0.0606061
Galectin-3	0.71	0.0307692	0.722772	0.277228	0.969231	0.0788177
Galectin-3	0.72	0.0307692	0.742574	0.257426	0.969231	0.0680272
Galectin-3	0.73	0.00769231	0.752475	0.247525	0.992308	0.0965208
Galectin-3	0.74	0	0.772277	0.227723	1	0.0995671
Galectin-3	0.75	0	0.782178	0.217822	1	0.0952381
Galectin-3	0.76	0	0.792079	0.207921	1	0.0909091
Galectin-3	0.77	0	0.821782	0.178218	1	0.0779221
Galectin-3	0.78	0	0.821782	0.178218	1	0.0779221
Galectin-3	0.79	0	0.831683	0.168317	1	0.0735931
Galectin-3	0.8	0	0.871287	0.128713	1	0.0562771
Galectin-3	0.81	0	0.881188	0.118812	1	0.0519481
Galectin-3	0.82	0	0.90099	0.0990099	1	0.04329
Galectin-3	0.83	0	0.910891	0.0891089	1	0.038961
Galectin-3	0.84	0	0.920792	0.0792079	1	0.034632
Galectin-3	0.85	0	0.920792	0.0792079	1	0.034632
Galectin-3	0.86	0	0.940594	0.0594059	1	0.025974
Galectin-3	0.87	0	0.950495	0.049505	1	0.021645
Galectin-3	0.88	0	0.950495	0.049505	1	0.021645
Galectin-3	0.89	0	0.950495	0.049505	1	0.021645
Galectin-3	0.9	0	0.950495	0.049505	1	0.021645
Galectin-3	0.91	0	0.980198	0.019802	1	0.00865801
Galectin-3	0.92	0	0.980198	0.019802	1	0.00865801
Galectin-3	0.93	0	0.980198	0.019802	1	0.00865801
Galectin-3	0.94	0	0.980198	0.019802	1	0.00865801
Galectin-3	0.95	0	0.990099	0.00990099	1	0.004329
Galectin-3	0.96	0	1	0	1	0
Galectin-3	0.97	0	1	0	1	0
Galectin-3	0.98	0	1	0	1	0
Galectin-3	0.99	0	1	0	1	0
Galectin-3	1	0	1	0	1
Nomogram	0	1	0	1	0	0.437229
Nomogram	0.01	1	0	1	0	0.431545
Nomogram	0.02	0.992308	0	1	0.00769231	0.425833
Nomogram	0.03	0.976923	0	1	0.0230769	0.420226
Nomogram	0.04	0.969231	0.00990099	0.990099	0.0307692	0.410173
Nomogram	0.05	0.923077	0.00990099	0.990099	0.0769231	0.405559
Nomogram	0.06	0.915385	0.00990099	0.990099	0.0846154	0.400018
Nomogram	0.07	0.884615	0.00990099	0.990099	0.115385	0.395429
Nomogram	0.08	0.861538	0.00990099	0.990099	0.138462	0.39074
Nomogram	0.09	0.838462	0.00990099	0.990099	0.161538	0.386233
Nomogram	0.1	0.807692	0.00990099	0.990099	0.192308	0.382395
Nomogram	0.11	0.784615	0.00990099	0.990099	0.215385	0.378326
Nomogram	0.12	0.769231	0.00990099	0.990099	0.230769	0.373869
Nomogram	0.13	0.738462	0.029703	0.970297	0.261538	0.362144
Nomogram	0.14	0.723077	0.029703	0.970297	0.276923	0.357999
Nomogram	0.15	0.715385	0.039604	0.960396	0.284615	0.348867
Nomogram	0.16	0.676923	0.039604	0.960396	0.323077	0.347351
Nomogram	0.17	0.653846	0.049505	0.950495	0.346154	0.340218
Nomogram	0.18	0.638462	0.049505	0.950495	0.361538	0.336712
Nomogram	0.19	0.607692	0.0594059	0.940594	0.392308	0.331035
Nomogram	0.2	0.584615	0.0594059	0.940594	0.415385	0.329004
Nomogram	0.21	0.576923	0.0594059	0.940594	0.423077	0.324949
Nomogram	0.22	0.576923	0.0792079	0.920792	0.423077	0.311022
Nomogram	0.23	0.553846	0.0990099	0.90099	0.446154	0.300838
Nomogram	0.24	0.515385	0.0990099	0.90099	0.484615	0.302347
Nomogram	0.25	0.476923	0.108911	0.891089	0.523077	0.300144
Nomogram	0.26	0.469231	0.118812	0.881188	0.530769	0.2925
Nomogram	0.27	0.461538	0.118812	0.881188	0.538462	0.289213
Nomogram	0.28	0.446154	0.118812	0.881188	0.553846	0.287638
Nomogram	0.29	0.438462	0.128713	0.871287	0.561538	0.280166
Nomogram	0.3	0.415385	0.128713	0.871287	0.584615	0.280767
Nomogram	0.31	0.415385	0.128713	0.871287	0.584615	0.275927
Nomogram	0.32	0.415385	0.138614	0.861386	0.584615	0.266616
Nomogram	0.33	0.4	0.138614	0.861386	0.6	0.265749
Nomogram	0.34	0.384615	0.148515	0.851485	0.615385	0.26079
Nomogram	0.35	0.376923	0.158416	0.841584	0.623077	0.253746
Nomogram	0.36	0.369231	0.168317	0.831683	0.630769	0.246753
Nomogram	0.37	0.353846	0.19802	0.80198	0.646154	0.233698
Nomogram	0.38	0.346154	0.19802	0.80198	0.653846	0.231253
Nomogram	0.39	0.323077	0.217822	0.782178	0.676923	0.225747
Nomogram	0.4	0.3	0.217822	0.782178	0.7	0.229437
Nomogram	0.41	0.292308	0.227723	0.772277	0.707692	0.223347
Nomogram	0.42	0.284615	0.257426	0.742574	0.715385	0.208688
Nomogram	0.43	0.269231	0.267327	0.732673	0.730769	0.206045
Nomogram	0.44	0.269231	0.287129	0.712871	0.730769	0.192641
Nomogram	0.45	0.246154	0.29703	0.70297	0.753846	0.194018
Nomogram	0.46	0.230769	0.29703	0.70297	0.769231	0.196729
Nomogram	0.47	0.223077	0.316832	0.683168	0.776923	0.187372
Nomogram	0.48	0.207692	0.316832	0.683168	0.792308	0.190809
Nomogram	0.49	0.207692	0.326733	0.673267	0.792308	0.182073
Nomogram	0.5	0.207692	0.326733	0.673267	0.792308	0.177489
Nomogram	0.51	0.2	0.356436	0.643564	0.8	0.164237
Nomogram	0.52	0.192308	0.366337	0.633663	0.807692	0.159812
Nomogram	0.53	0.184615	0.376238	0.623762	0.815385	0.155568
Nomogram	0.54	0.169231	0.376238	0.623762	0.830769	0.160926
Nomogram	0.55	0.169231	0.39604	0.60396	0.830769	0.147667
Nomogram	0.56	0.169231	0.405941	0.594059	0.830769	0.138528
Nomogram	0.57	0.169231	0.425743	0.574257	0.830769	0.124836
Nomogram	0.58	0.161538	0.455446	0.544554	0.838462	0.112554
Nomogram	0.59	0.146154	0.465347	0.534653	0.853846	0.115405
Nomogram	0.6	0.130769	0.475248	0.524752	0.869231	0.119048
Nomogram	0.61	0.115385	0.50495	0.49505	0.884615	0.114885
Nomogram	0.62	0.107692	0.514851	0.485149	0.892308	0.113238
Nomogram	0.63	0.107692	0.514851	0.485149	0.892308	0.108927
Nomogram	0.64	0.107692	0.524752	0.475248	0.892308	0.100048
Nomogram	0.65	0.0923077	0.534653	0.465347	0.907692	0.106988
Nomogram	0.66	0.0923077	0.544554	0.455446	0.907692	0.0982939
Nomogram	0.67	0.0923077	0.554455	0.445545	0.907692	0.0893349
Nomogram	0.68	0.0923077	0.584158	0.415842	0.907692	0.0714286
Nomogram	0.69	0.0692308	0.60396	0.39604	0.930769	0.0864404
Nomogram	0.7	0.0692308	0.613861	0.386139	0.930769	0.0779221
Nomogram	0.71	0.0538462	0.613861	0.386139	0.946154	0.094641
Nomogram	0.72	0.0538462	0.613861	0.386139	0.946154	0.0909091
Nomogram	0.73	0.0461538	0.633663	0.366337	0.953846	0.0899471
Nomogram	0.74	0.0307692	0.633663	0.366337	0.969231	0.110889
Nomogram	0.75	0.0307692	0.653465	0.346535	0.969231	0.0995671
Nomogram	0.76	0.0307692	0.663366	0.336634	0.969231	0.0923521
Nomogram	0.77	0.0307692	0.673267	0.326733	0.969231	0.0848861
Nomogram	0.78	0.0307692	0.693069	0.306931	0.969231	0.072806
Nomogram	0.79	0.0307692	0.712871	0.287129	0.969231	0.0603999
Nomogram	0.8	0.0307692	0.742574	0.257426	0.969231	0.04329
Nomogram	0.81	0.0230769	0.742574	0.257426	0.976923	0.0571884
Nomogram	0.82	0.00769231	0.752475	0.247525	0.992308	0.0885041
Nomogram	0.83	0.00769231	0.772277	0.227723	0.992308	0.0784314
Nomogram	0.84	0.00769231	0.772277	0.227723	0.992308	0.0768398
Nomogram	0.85	0.00769231	0.782178	0.217822	0.992308	0.0707071
Nomogram	0.86	0.00769231	0.792079	0.207921	0.992308	0.0643166
Nomogram	0.87	0.00769231	0.80198	0.19802	0.992308	0.0576091
Nomogram	0.88	0	0.831683	0.168317	1	0.0735931
Nomogram	0.89	0	0.841584	0.158416	1	0.0692641
Nomogram	0.9	0	0.851485	0.148515	1	0.0649351
Nomogram	0.91	0	0.891089	0.108911	1	0.047619
Nomogram	0.92	0	0.920792	0.0792079	1	0.034632
Nomogram	0.93	0	0.960396	0.039604	1	0.017316
Nomogram	0.94	0	0.970297	0.029703	1	0.012987
Nomogram	0.95	0	0.980198	0.019802	1	0.00865801
Nomogram	0.96	0	0.980198	0.019802	1	0.00865801
Nomogram	0.97	0	0.990099	0.00990099	1	0.004329
Nomogram	0.98	0	0.990099	0.00990099	1	0.004329
Nomogram	0.99	0	1	0	1	0
Nomogram	1	0	1	0	1	#NUM!
All	0	1	0	1	0	0.437229
All	0.01	1	0	1	0	0.431545
All	0.02	1	0	1	0	0.425744
All	0.03	1	0	1	0	0.419824
All	0.04	1	0	1	0	0.413781
All	0.05	1	0	1	0	0.40761
All	0.06	1	0	1	0	0.401308
All	0.07	1	0	1	0	0.39487
All	0.08	1	0	1	0	0.388293
All	0.09	1	0	1	0	0.381571
All	0.1	1	0	1	0	0.374699
All	0.11	1	0	1	0	0.367674
All	0.12	1	0	1	0	0.360488
All	0.13	1	0	1	0	0.353137
All	0.14	1	0	1	0	0.345616
All	0.15	1	0	1	0	0.337917
All	0.16	1	0	1	0	0.330035
All	0.17	1	0	1	0	0.321963
All	0.18	1	0	1	0	0.313694
All	0.19	1	0	1	0	0.305222
All	0.2	1	0	1	0	0.296537
All	0.21	1	0	1	0	0.287632
All	0.22	1	0	1	0	0.278499
All	0.23	1	0	1	0	0.269129
All	0.24	1	0	1	0	0.259512
All	0.25	1	0	1	0	0.249639
All	0.26	1	0	1	0	0.239499
All	0.27	1	0	1	0	0.229081
All	0.28	1	0	1	0	0.218374
All	0.29	1	0	1	0	0.207365
All	0.3	1	0	1	0	0.196042
All	0.31	1	0	1	0	0.18439
All	0.32	1	0	1	0	0.172396
All	0.33	1	0	1	0	0.160044
All	0.34	1	0	1	0	0.147317
All	0.35	1	0	1	0	0.134199
All	0.36	1	0	1	0	0.120671
All	0.37	1	0	1	0	0.106713
All	0.38	1	0	1	0	0.0923055
All	0.39	1	0	1	0	0.0774253
All	0.4	1	0	1	0	0.0620491
All	0.41	1	0	1	0	0.0461516
All	0.42	1	0	1	0	0.0297059
All	0.43	1	0	1	0	0.0126832
All	0.44	1	0	1	0	-0.00494743
All	0.45	1	0	1	0	-0.0232192
All	0.46	1	0	1	0	-0.0421677
All	0.47	1	0	1	0	-0.0618313
All	0.48	1	0	1	0	-0.0822511
All	0.49	1	0	1	0	-0.103472
All	0.5	1	0	1	0	-0.125541
All	0.51	1	0	1	0	-0.148511
All	0.52	1	0	1	0	-0.172439
All	0.53	1	0	1	0	-0.197384
All	0.54	1	0	1	0	-0.223414
All	0.55	1	0	1	0	-0.250601
All	0.56	1	0	1	0	-0.279024
All	0.57	1	0	1	0	-0.308769
All	0.58	1	0	1	0	-0.33993
All	0.59	1	0	1	0	-0.372611
All	0.6	1	0	1	0	-0.406926
All	0.61	1	0	1	0	-0.443001
All	0.62	1	0	1	0	-0.480975
All	0.63	1	0	1	0	-0.521002
All	0.64	1	0	1	0	-0.563252
All	0.65	1	0	1	0	-0.607916
All	0.66	1	0	1	0	-0.655208
All	0.67	1	0	1	0	-0.705365
All	0.68	1	0	1	0	-0.758658
All	0.69	1	0	1	0	-0.815389
All	0.7	1	0	1	0	-0.875902
All	0.71	1	0	1	0	-0.940588
All	0.72	1	0	1	0	-1.00989
All	0.73	1	0	1	0	-1.08434
All	0.74	1	0	1	0	-1.1645
All	0.75	1	0	1	0	-1.25108
All	0.76	1	0	1	0	-1.34488
All	0.77	1	0	1	0	-1.44683
All	0.78	1	0	1	0	-1.55805
All	0.79	1	0	1	0	-1.67986
All	0.8	1	0	1	0	-1.81385
All	0.81	1	0	1	0	-1.96195
All	0.82	1	0	1	0	-2.1265
All	0.83	1	0	1	0	-2.31042
All	0.84	1	0	1	0	-2.51732
All	0.85	1	0	1	0	-2.7518
All	0.86	1	0	1	0	-3.01979
All	0.87	1	0	1	0	-3.329
All	0.88	1	0	1	0	-3.68975
All	0.89	1	0	1	0	-4.1161
All	0.9	1	0	1	0	-4.62771
All	0.91	1	0	1	0	-5.25301
All	0.92	1	0	1	0	-6.03463
All	0.93	1	0	1	0	-7.03958
All	0.94	1	0	1	0	-8.37951
All	0.95	1	0	1	0	-10.2554
All	0.96	1	0	1	0	-13.0693
All	0.97	1	0	1	0	-17.759
All	0.98	1	0	1	0	-27.1385
All	0.99	1	0	1	0	-55.2771
All	1	0	0	0	0	#NUM!
None	0	0	0	0	0	0
None	0.01	0	1	0	1	0
None	0.02	0	1	0	1	0
None	0.03	0	1	0	1	0
None	0.04	0	1	0	1	0
None	0.05	0	1	0	1	0
None	0.06	0	1	0	1	0
None	0.07	0	1	0	1	0
None	0.08	0	1	0	1	0
None	0.09	0	1	0	1	0
None	0.1	0	1	0	1	0
None	0.11	0	1	0	1	0
None	0.12	0	1	0	1	0
None	0.13	0	1	0	1	0
None	0.14	0	1	0	1	0
None	0.15	0	1	0	1	0
None	0.16	0	1	0	1	0
None	0.17	0	1	0	1	0
None	0.18	0	1	0	1	0
None	0.19	0	1	0	1	0
None	0.2	0	1	0	1	0
None	0.21	0	1	0	1	0
None	0.22	0	1	0	1	0
None	0.23	0	1	0	1	0
None	0.24	0	1	0	1	0
None	0.25	0	1	0	1	0
None	0.26	0	1	0	1	0
None	0.27	0	1	0	1	0
None	0.28	0	1	0	1	0
None	0.29	0	1	0	1	0
None	0.3	0	1	0	1	0
None	0.31	0	1	0	1	0
None	0.32	0	1	0	1	0
None	0.33	0	1	0	1	0
None	0.34	0	1	0	1	0
None	0.35	0	1	0	1	0
None	0.36	0	1	0	1	0
None	0.37	0	1	0	1	0
None	0.38	0	1	0	1	0
None	0.39	0	1	0	1	0
None	0.4	0	1	0	1	0
None	0.41	0	1	0	1	0
None	0.42	0	1	0	1	0
None	0.43	0	1	0	1	0
None	0.44	0	1	0	1	0
None	0.45	0	1	0	1	0
None	0.46	0	1	0	1	0
None	0.47	0	1	0	1	0
None	0.48	0	1	0	1	0
None	0.49	0	1	0	1	0
None	0.5	0	1	0	1	0
None	0.51	0	1	0	1	0
None	0.52	0	1	0	1	0
None	0.53	0	1	0	1	0
None	0.54	0	1	0	1	0
None	0.55	0	1	0	1	0
None	0.56	0	1	0	1	0
None	0.57	0	1	0	1	0
None	0.58	0	1	0	1	0
None	0.59	0	1	0	1	0
None	0.6	0	1	0	1	0
None	0.61	0	1	0	1	0
None	0.62	0	1	0	1	0
None	0.63	0	1	0	1	0
None	0.64	0	1	0	1	0
None	0.65	0	1	0	1	0
None	0.66	0	1	0	1	0
None	0.67	0	1	0	1	0
None	0.68	0	1	0	1	0
None	0.69	0	1	0	1	0
None	0.7	0	1	0	1	0
None	0.71	0	1	0	1	0
None	0.72	0	1	0	1	0
None	0.73	0	1	0	1	0
None	0.74	0	1	0	1	0
None	0.75	0	1	0	1	0
None	0.76	0	1	0	1	0
None	0.77	0	1	0	1	0
None	0.78	0	1	0	1	0
None	0.79	0	1	0	1	0
None	0.8	0	1	0	1	0
None	0.81	0	1	0	1	0
None	0.82	0	1	0	1	0
None	0.83	0	1	0	1	0
None	0.84	0	1	0	1	0
None	0.85	0	1	0	1	0
None	0.86	0	1	0	1	0
None	0.87	0	1	0	1	0
None	0.88	0	1	0	1	0
None	0.89	0	1	0	1	0
None	0.9	0	1	0	1	0
None	0.91	0	1	0	1	0
None	0.92	0	1	0	1	0
None	0.93	0	1	0	1	0
None	0.94	0	1	0	1	0
None	0.95	0	1	0	1	0
None	0.96	0	1	0	1	0
None	0.97	0	1	0	1	0
None	0.98	0	1	0	1	0
None	0.99	0	1	0	1	0
None	1	0	1	0	1
